# Supplementary material for: IMPDH2: a new gene associated with dominant juvenile-onset dystonia-tremor disorder
Source: Eur J Hum Genet. 2021 Jul 26;29(12):1833–7. doi: 10.1038/s41431-021-00939-1 (PMC8633184; doi:10.1038/s41431-021-00939-1)
Supplement: Supplementary file 3 — Supplementary Tables 2-3. [file 41431_2021_939_MOESM3_ESM.xlsx]

## Sheet: Primers
Supplementary Table 2. Primer sequences for Sanger sequencing whole blood DNA
Forward (F)/ Reverse (R)	Sequence 5’ – 3’
F	CCATGGCCGACTACCTGATT
R	CAATTCCCGAAACCTGTCCC
Supplementary Table 3. Primer sequences for RT-qPCR
Gene	Forward (F)/ Reverse (R)	Sequence 5’ – 3’	Reference
HPRT1	F	CCTGGCGTCGTGATTAGTGAT
	R	AGCAAGACGTTCAGTCCTGT
GMPR1	F	CCTTTGGAGCTGGAGCAGAT
	R	CCGTCCGTTCCTCTCAAACA
GMPR2	F	TGCCTTCCAGCCCTCAGAT
	R	TGTGAGATCCACCTCACTTCG
IMPDH1	F	GCA CAC TGT GGG CGA T	(Bremer et al. 2007)
	R	GAG CCA CCA CCA GTT CA
IMPDH2	F	TCT TCA ACT GCG GAG AC	(Bremer et al. 2007)
	R	CTG TAA GCG CCA TTG CT
